# Supplementary material for: Bicarbonate-Stimulated Membrane Reorganization in Stallion Spermatozoa
Source: Front Cell Dev Biol. 2021 Nov 17;9:772254. doi: 10.3389/fcell.2021.772254 (PMC8635755; doi:10.3389/fcell.2021.772254)
Supplement: Supplementary file 2 [file Table1.XLSX]

## Sheet: Phospholipids_isotope_corrected
Feature	mzmed	mzmin	mzmax	rtmed	rtmin	rtmax	SumInt	Lipid name	∆ppm	adduct	lipid class	Formula	Fr mass	High_fluidity_01	High_fluidity_02	High_fluidity_03	High_fluidity_04	High_fluidity_05	High_fluidity_06	Low_fluidity_01	Low_fluidity_02	Low_fluidity_03	Low_fluidity_04	Low_fluidity_05	Low_fluidity_06
FT0210	424.251	424.251	424.251	146	145.3	152	1132515	lysoPE 14:0	10.0799	[M-H]	lysoPE	C19H40O7NP	425.254	254994	151727	11431	13697	130145	7597	179189	125131	6265	95063	151850	6841
FT0464	450.267	450.267	450.267	147.3	146.8	148	1068186	lysoPE 16:1	9.49752	[M-H]	lysoPE	C21H42O7NP	451.27	407255	69851	54848	54560	2159	57689	339057	49251	1408	1327	3457	48764
FT0487	452.283	452.283	452.283	146.3	146	146.7	7624976	lysoPE 16:0	9.45519	[M-H]	lysoPE	C21H44O7NP	453.286	1141144	759711	1010591	529774	606519	496378	860121	643566	384985	292721	572835	420801
FT0741	478.299	478.299	478.299	143.3	143.1	143.7	2960581	lysoPE 18:1	11.0316	[M-H]	lysoPE	C23H46O7NP	479.301	307574	181638	534857	212131	296134	127022	187895	186593	355786	149988	269154	205769
FT0765	480.315	480.314	480.315	142.1	141.9	142.7	10347923	lysoPE 18:0	10.9853	[M-H]	lysoPE	C23H48O7NP	481.317	1670636	1061121	1338376	824659	845400	615105	925507	850421	536554	461137	707678	594630
FT0802	483.278	483.278	483.278	108.3	107.6	108.9	1824903	lysoPG 16:0	10.918	[M-H]	lysoPG	C22H45O9P	484.28	153835	338970	206314	122473	194974	74943	228826	121087	76213	69568	152458	103208
FT1043	509.294	509.294	509.294	107.3	106.8	107.7	814394	lysoPG 18:1	10.3603	[M-H]	lysoPG	C24H47O9P	510.296	2994	121615	100741	110143	75563	49996	58261	86179	3552	43654	53371	124018
FT1072	511.31	511.31	511.31	107.3	107.1	107.7	1097410	lysoPG 18:0	12.2752	[M-H]	lysoPG	C24H49O9P	512.311	782	252065	165268	138990	140918	3352	66068	127281	51491	4924	87652	61833
FT1081	512.305	512.305	512.305	223.4	214.7	226.9	73965606	lysoPC 14:0	11.3144	[M+HCOO]	lysoPC	C22H46O7NP	467.301	1817313	4109591	9658618	8510195	8114296	9289896	1724893	6624878	6698092	9481197	4370399	4641878
FT1183	524.284	524.284	524.284	134.4	134	138.4	2633464	lysoPE 22:6	10.064	[M-H]	lysoPE	C27H44O7NP	525.286	32073	226620	354301	200666	308376	313598	170181	178973	133951	71919	304079	409739
FT1212	526.3	526.299	526.3	133.2	132.8	137.2	16924318	lysoPE 22:5	11.9256	[M-H]	lysoPE	C27H46O7NP	527.301	2347794	1616784	1726774	1037712	1400146	1848823	1304791	1221602	675091	483524	1263522	2314251
FT1214	526.418	526.417	526.418	42.3	40.9	43.8	2610073	Cer t18:1/16:4	15.4983	[M-H-H2O]	Cer	O4H59C34N	545.444	162316	128841	359758	245683	163537	220319	528763	391550	63674	292204	122693	331
FT1348	540.337	540.337	540.337	225.1	220.5	226.3	3920351	lysoPC 16:0	12.5781	[M+HCOO]	lysoPC	C24H50O7NP	495.332	576324	785536	396513	292439	148038	224483	450080	236597	137177	190991	225389	286308
FT1418	548.303	548.303	548.304	142.1	141.9	142.3	239736	lysoPS 20:2	5.97556	[M-H]	lysoPS	C26H48O9NP	549.307	48374	53800	44897	2842	35809	1280	1056	41822	1469	1086	2077	1602
FT1467	552.337	552.337	552.337	144.2	143.3	144.5	835208	lysoPS 20:0	11.3634	[M-H]	lysoPS	C26H52O9NP	553.338	235946	67061	5754	76644	3182	69925	148562	61182	48928	57497	62250	3051
FT1490	554.449	554.449	554.449	41.5	40.8	43.2	2369879	Cer t18:1/18:4	16.5183	[M-H-H2O]	Cer	O4H63C36N	573.476	193248	78134	323416	218494	87563	180393	484338	286639	163248	285360	136522	4183
FT1506	556.347	556.346	556.347	136.7	136.6	136.8	604960	lysoPE 24:4	11.2815	[M-H]	lysoPE	C29H52O7NP	557.348	93492	82128	64358	51189	117890	34217	31967	54567	1487	548	26664	43003
FT1524	558.362	558.362	558.362	136.6	136.2	136.7	245605	lysoPE 24:3	9.44982	[M-H]	lysoPE	C29H54O7NP	559.364	77615	41416	42875	35104	30380	1892	1883	1742	878	420	119	2054
FT1598	568.368	568.368	568.368	216	211.9	216.8	1093411	lysoPC 18:0	10.1984	[M+HCOO]	lysoPC	C26H54O7NP	523.364	124878	499679	94594	71904	3058	73970	77164	3983	2792	42564	3177	79427
FT1620	571.295	571.295	571.295	132.7	132.4	133.2	9286862	lysoPI 16:0	10.9863	[M-H]	lysoPI	C25H49O12P	572.296	1392387	1106428	516049	600299	738767	431233	2177268	658065	372307	624317	537809	330729
FT1717	582.481	582.48	582.481	41.5	40.5	43.2	308133	Cer d18:1/20:5	13.2598	[M-H]	Cer	O3H65C38N	583.496	35145	658	2545	40663	436	1986	82738	2027	56909	66037	29544	1344
FT1792	591.409	591.409	591.41	104.8	104.1	105.2	16721396	PA 28:0	10.6127	[M-H]	PA	C31H61O8P	592.41	2004007	2616340	1075333	1494239	865236	1053137	2020610	1034092	998447	1617321	1089666	1053111
FT1857	597.311	597.311	597.311	129.9	129.5	130.4	464459	lysoPI 18:1	10.5078	[M-H]	lysoPI	C27H51O12P	598.312	55855	36120	40584	2563	80743	2207	73664	55660	2647	43461	74681	1226
FT1881	599.326	599.326	599.327	129	128.8	129.5	8208449	lysoPI 18:0	10.4725	[M-H]	lysoPI	C27H53O12P	600.327	1033120	1348831	446467	610254	857316	360742	1379147	609952	251428	515601	622782	241946
FT2010	614.352	614.352	614.353	202.9	201.9	206.6	1963416	lysoPC 22:5	9.43501	[M+HCOO]	lysoPC	C30H52O7NP	569.348	110923	205957	285249	161377	145967	242881	84127	172587	91189	68921	222458	201792
FT2045	618.37	618.37	618.371	217.2	216.3	218.1	665604	lysoPC 22:3	11.6493	[M+HCOO]	lysoPC	C30H56O7NP	573.379	80456	81880	5155	6525	79759	76695	4363	6960	81893	74329	82386	95431
FT2052	619.441	619.441	619.441	104.3	103.7	104.8	6445355	PA 30:0	10.1324	[M-H]	PA	C33H65O8P	620.442	938882	707733	511005	345706	372713	461919	937743	660710	392602	316592	422165	528369
FT2104	624.364	624.358	624.364	110.9	106.8	121.4	1797131	PE 28:5	4.36217	[M-H]	PE	C33H56O8NP	625.374	92851	137573	140615	133326	114082	125148	329491	187509	173177	156749	123485	152952
FT2185	634.452	634.452	634.452	112.8	112.3	113.5	2078647	PE 28:0	9.89266	[M-H]	PE	C33H66O8NP	635.453	387513	160923	134755	208950	133746	131658	273467	137586	93318	164273	131506	145801
FT2263	645.457	645.456	645.457	103.4	102.9	103.9	2780009	PA 32:1	11.2733	[M-H]	PA	C35H67O8P	646.457	350907	196370	301944	216309	188736	226201	330761	207816	186636	187562	211070	235217
FT2271	646.488	646.488	646.488	111	110.6	111.4	3275931	PE A30:1	9.70849	[M-H]	PE	C35O7H70NP	647.489	592644	294441	188727	310754	251188	155000	506599	252261	148871	271966	185721	156679
FT2279	647.472	647.472	647.473	103.9	103.5	104.3	2126488	PA 32:0	9.69373	[M-H]	PA	C35H69O8P	648.473	298381	235463	227816	159141	123948	152864	248040	199871	128202	107713	136776	143219
FT2389	662.483	662.483	662.484	112.1	111.7	113	2518296	PE 30:0	9.47408	[M-H]	PE	C35H70O8NP	663.484	428378	345724	184531	176796	145633	152828	330303	291561	104251	131675	118349	140057
FT2450	671.473	671.472	671.473	102.7	102	103.2	677140	PA 34:2	10.8365	[M-H]	PA	C37H69O8P	672.473	86814	68014	70729	43689	44488	56918	73011	77894	39081	1902	59432	70356
FT2458	673.488	673.488	673.488	103.2	102.9	103.6	12433194	PA 34:1	9.31928	[M-H]	PA	C37H71O8P	674.489	1523521	1132889	1394611	582846	952872	1141287	1314337	1124021	941796	482451	976811	1156250
FT2465	674.52	674.519	674.52	110.5	110.2	110.9	2707403	PE A32:1	10.7876	[M-H]	PE	C37O7H74NP	675.52	535471	196150	151982	215407	214959	179778	436695	162804	115007	176704	190415	170250
FT2554	688.499	688.499	688.499	110.8	110.4	111.2	286956	PE 32:1	9.11609	[M-H]	PE	C37H72O8NP	689.5	101097	35225	35823	2332	2782	2715	72954	2200	1697	1638	316	34750
FT2568	690.515	690.514	690.515	111.6	111.4	111.9	3325907	PE 32:0	10.5377	[M-H]	PE	C37H74O8NP	691.515	661477	296458	244236	232183	183064	271578	517830	275390	147775	182002	132566	240179
FT2638	699.504	699.504	699.504	102.5	102	102.9	1449437	PA 36:2	10.4023	[M-H]	PA	C39H73O8P	700.504	170946	125161	179397	77360	109662	157297	153446	137334	109488	2492	109410	154632
FT2642	700.536	700.535	700.536	109.7	109.2	110.1	284069	PE A34:2	10.3869	[M-H]	PE	C39O7H76NP	701.536	92794	35975	946	41506	39164	1287	59013	1941	1458	1774	2723	1260
FT2652	701.52	701.52	701.52	102.8	102.6	103.5	713508	PA 36:1	10.3724	[M-H]	PA	C39H75O8P	702.52	76535	73971	91530	53723	61268	58521	92041	79639	65087	3220	63546	4789
FT2658	702.551	702.551	702.552	110.7	110.4	111.1	226067	PE A34:1	8.93376	[M-H]	PE	C39O7H78NP	703.552	86425	553	1929	37035	37246	1018	55615	512	916	1124	605	1058
FT2672	705.478	705.478	705.479	101.9	101.6	103	435424	PA A38:6	12.3655	[M-H]	PA	H71O7PC41	706.494	170096	39909	3121	1641	1601	2619	147046	35134	2780	1173	36458	1727
FT2673	705.494	705.494	705.494	99.1	98.9	99.8	242044	PA A38:6	10.3139	[M-H]	PA	H71O7PC41	706.494	2014	49489	63484	2021	1863	62890	55446	3920	2128	716	1421	3462
FT2681	707.509	707.509	707.51	100.7	100	101.2	693484	PA A38:5	10.2846	[M-H]	PA	H73O7PC41	708.509	53953	75992	120651	53666	52695	96890	67061	62132	4369	1292	50209	66223
FT2705	710.484	710.484	710.485	109.2	108.6	109.5	841543	PE 34:4	10.2415	[M-H]	PE	C39H70O8NP	711.484	179069	7834	119360	115244	111658	89008	113535	5772	5852	8189	66674	15568
FT2739	716.531	716.53	716.531	110.5	110.1	111.1	1732317	PE 34:1	10.1551	[M-H]	PE	C39H76O8NP	717.531	293889	179065	147200	100576	153480	92953	217405	136935	116914	70503	129354	120536
FT2757	718.546	718.546	718.547	111	110.6	111.4	658807	PE 34:0	8.73489	[M-H]	PE	C39H78O8NP	719.547	125614	71892	64849	54021	51712	58636	108063	73951	3975	3850	2802	49556
FT2764	719.542	719.541	719.543	200.5	198.9	200.8	1644709	SM d18:1/14:0	10.8353	[M+HCOO]	SM	C37O6H75N2P	674.536	217153	182064	214407	145446	90426	116072	69310	172757	123306	116465	106346	105870
FT2772	720.505	720.505	720.506	108	107.2	108.5	2247888	PE A36:6	10.0991	[M-H]	PE	C41O7H72NP	721.505	291020	153607	192946	191076	246155	133362	217436	152657	148457	166382	131768	269143
FT2780	722.521	722.521	722.521	108.7	108.5	109.2	4449148	PE A36:5	11.4549	[M-H]	PE	C41O7H74NP	723.52	665878	291801	415530	368001	434288	299465	417669	260924	320250	290634	232947	541123
FT2812	726.551	726.551	726.552	109.8	109.4	110.1	465790	PE A36:3	8.63865	[M-H]	PE	C41O7H78NP	727.552	121199	2224	51299	39928	42468	3165	66835	2310	44489	33705	2859	67050
FT2866	734.505	734.505	734.506	130.9	130.6	131.6	812197	PS 32:0	9.90656	[M-H]	PS	C38H74O10NP	735.505	47886	105608	121694	63762	96220	3950	104615	68475	69182	51162	87898	1198
FT2867	734.541	734.541	734.542	168	167.7	168.4	6203621	PC A30:1	9.25261	[M+HCOO]	PC	C38H76O7NP	689.536	950474	392656	608171	546638	553185	420321	583112	383384	411020	500772	495968	433763
FT2869	734.542	734.542	734.542	66.6	65.5	67.3	1469729	HexCer d18:1/16:0	10.3444	[M+Cl]	HexCer	C40H77O8N	699.565	10435	154002	235723	427589	309357	16959	28330	240150	2837	10341	5889	1971
FT2878	736.501	736.5	736.501	108.5	108	108.9	1099888	PE 36:5	11.2375	[M-H]	PE	C41H72O8NP	737.5	117831	103374	176159	8570	153118	6077	82456	87745	113190	80885	78543	119741
FT2888	738.517	738.516	738.517	108.6	108.3	109.1	8539653	PE 36:4	12.5609	[M-H]	PE	C41H74O8NP	739.515	1232990	668492	693507	640434	822910	672986	923072	554565	454329	520807	419737	1123370
FT2912	742.547	742.546	742.547	109.7	109.4	110.1	1284739	PE 36:2	9.79927	[M-H]	PE	C41H78O8NP	743.547	285133	109862	108206	76405	117877	79471	175165	90485	6423	55194	74446	120604
FT2925	744.562	744.562	744.563	109.8	109.6	110.4	676241	PE 36:1	9.77275	[M-H]	PE	C41H80O8NP	745.562	127708	103543	77369	48824	60775	45855	93838	63351	51025	2577	2381	2774
FT2931	746.522	746.522	746.523	107.3	106.8	107.7	13148599	PE A38:7	12.4262	[M-H]	PE	C43O7H74NP	747.52	1861720	765227	1193317	900876	1626694	836210	1395752	719035	923137	730846	810230	1684121
FT2938	747.573	747.573	747.574	198.8	197.2	199.1	14429343	SM d18:1/16:0	9.09131	[M+HCOO]	SM	C39O6H79N2P	702.568	1989336	1315663	1491274	1224035	984550	1231220	648778	1344785	945043	1060149	1150563	1192856
FT2945	748.521	748.521	748.522	170.3	169.3	170.7	1367632	PC 30:1	10.4158	[M+HCOO]	PC	C38H74O8NP	703.515	207118	144296	106733	71103	117835	134922	122971	93433	64363	64816	125066	134017
FT2947	748.537	748.537	748.537	107.4	107.1	107.8	92095442	PE A38:6	11.0568	[M-H]	PE	C43O7H76NP	749.536	14189862	6221571	7587996	6302743	9105143	6233865	10620995	5787750	6203847	5247817	4977234	11804851
FT2962	750.537	750.537	750.537	171.9	171	172.2	124946582	PC 30:0	10.3878	[M+HCOO]	PC	C38H76O8NP	705.531	17097485	12963035	12021898	9195423	9626445	9095695	10905302	10742991	8853540	8278409	9809644	7916131
FT2963	750.537	750.536	750.538	67.8	63.6	71.9	4481719	HexCer t18:1/16:0	10.124	[M+Cl]	HexCer	C40H77O9N	715.56	1117337	493674	243632	740789	168928	196438	863118	322639	60720	153553	71070	44811
FT2964	750.552	750.552	750.552	108.5	108	108.9	140515838	PE A38:5	9.69476	[M-H]	PE	C43O7H78NP	751.552	20979134	10029020	12310087	10102956	13039438	9387309	14570264	9107651	10984516	8338230	8670541	16024894
FT2988	753.463	753.463	753.464	105.7	105.1	106.1	509878	PI 28:0	9.6573	[M-H]	PI	C37H71O13P	754.463	38557	1683	4372	136489	99279	2181	2882	37793	1778	106919	64992	1165
FT3038	760.521	760.521	760.521	128.9	128.4	129.5	1350921	PS 34:1	9.56768	[M-H]	PS	C40H76O10NP	761.521	93705	164202	152847	100702	172599	65976	172817	117917	104918	70108	145846	3570
FT3051	762.516	762.516	762.516	108.1	107.6	108.5	1921797	PE 38:6	10.8541	[M-H]	PE	C43H74O8NP	763.515	252080	182116	179084	136218	211167	107993	164536	136748	158450	121900	146812	152064
FT3052	762.536	762.536	762.537	130.4	130	130.7	872899	PS 34:0	9.5424	[M-H]	PS	C40H78O10NP	763.536	57767	114229	99847	67790	93049	4349	114409	80599	86870	59956	103242	2385
FT3055	762.573	762.573	762.573	166.2	165.6	166.5	2143251	PC A32:1	10.2238	[M+HCOO]	PC	C40H80O7NP	717.567	330457	171700	165324	169579	199822	176877	189811	156962	117287	146372	170532	173802
FT3062	763.568	763.568	763.568	200.9	200.2	201.4	273697	SM t18:1/16:0	10.2105	[M+HCOO]	SM	C39O7H79N2P	718.562	66131	46761	51856	3919	1570	46471	1516	41177	3159	3200	2206	3763
FT3067	764.532	764.531	764.532	108.1	107.6	108.5	12504387	PE 38:5	10.8255	[M-H]	PE	C43H76O8NP	765.531	1333309	1249437	1048479	975141	1293227	830633	1111635	1125711	818560	820141	817109	1319576
FT3070	764.589	764.589	764.59	171.5	170.8	171.8	2624137	PC A32:0	10.1969	[M+HCOO]	PC	C40H82O7NP	719.583	416855	195778	268583	190419	237308	237159	243449	125466	170322	167311	229643	168884
FT3085	766.524	766.524	766.524	168	167.1	168.6	1283498	PC 32:1	9.91283	[M+Cl]	PC	C40H78O8NP	731.547	197462	132152	97157	69715	86162	68794	278687	98417	63847	64253	90243	68573
FT3087	766.547	766.546	766.547	108.5	108	108.7	15668242	PE 38:4	9.49246	[M-H]	PE	C43H78O8NP	767.547	2088214	1313604	1303790	1183009	1479606	1202090	1770896	1147093	914886	975823	869066	1752480
FT3093	767.507	767.507	767.508	38	37.4	38.3	23095512	SemL A30:0	10.7835	[M-H]	SemL	H76C39O12S	768.506	5527790	2679773	5380589	477258	287978	279789	4456593	363383	3198213	373263	410903	139946
FT3101	768.54	768.539	768.54	169.2	168.2	169.6	9406955	PC 32:0	11.188	[M+Cl]	PC	C40H80O8NP	733.562	1669865	872543	498014	641471	484783	594979	2266928	654911	318264	610440	509949	520313
FT3138	774.537	774.537	774.537	168.1	167.7	168.6	1594455	PC 32:2	10.0659	[M+HCOO]	PC	C40H76O8NP	729.531	202987	127646	191420	75409	147452	160909	108462	96199	112527	67334	140507	195891
FT3139	774.552	774.552	774.553	106.3	105.9	106.7	626839	PE A40:7	9.39436	[M-H]	PE	C45O7H78NP	775.552	5546	6564	89041	84511	127185	70191	98821	4396	5928	2630	5212	153050
FT3148	775.605	775.604	775.605	197.3	196.8	197.8	277012	SM d18:1/18:0	10.052	[M+HCOO]	SM	C41O6H83N2P	730.599	55425	33775	36227	2617	34280	34211	375	3579	2850	2128	36616	34031
FT3153	776.553	776.552	776.553	168.2	167.7	168.6	6250605	PC 32:1	10.0398	[M+HCOO]	PC	C40H78O8NP	731.547	741567	766146	618477	409402	555231	459975	440564	616299	360748	336087	560103	455779
FT3154	776.568	776.568	776.568	106.8	106.4	107.2	1727750	PE A40:6	10.6577	[M-H]	PE	C45O7H80NP	777.567	303867	102103	145304	121278	181912	98320	215762	92630	101917	102331	106650	189412
FT3170	778.568	778.568	778.569	169.3	168.8	169.8	45726072	PC 32:0	10.0138	[M+HCOO]	PC	C40H80O8NP	733.562	6826173	5601904	3096611	4024621	3108134	3680209	3936880	4164476	1993922	3326191	3053786	3305871
FT3171	778.569	778.569	778.569	69.7	64.8	70	610939	HexCer t18:1/18:0	11.0439	[M+Cl]	HexCer	C42H81O9N	743.591	259193	138249	3057	157278	1879	2244	9098	3857	631	1018	954	1
FT3175	779.461	779.461	779.461	103.8	103.3	104.2	419083	PI 30:1	13.7577	[M-H]	PI	C39H73O13P	780.479	209389	60193	36918	308	899	949	102144	230	1037	1847	221	2440
FT3182	780.49	780.49	780.49	125.5	125.2	126	898066	PS 36:5	10.6041	[M-H]	PS	C42H72O10NP	781.489	2141	90990	156655	82410	170458	2042	55295	65009	83938	81930	109089	3224
FT3183	780.511	780.51	780.512	171.3	170.8	177.8	573986	PC A34:6	9.22931	[M+HCOO]	PC	C42H74O7NP	735.52	181178	63302	3420	3643	42456	3580	75773	32032	76736	2174	46638	52183
FT3187	781.495	781.495	781.496	105.1	104.5	105.5	7390212	PI 30:0	9.3109	[M-H]	PI	C39H75O13P	782.495	563562	456791	495460	1046289	1110532	311807	473587	506302	396499	924095	804392	316840
FT3197	782.506	782.505	782.506	125.3	124.9	125.7	4050885	PS 36:4	10.5768	[M-H]	PS	C42H74O10NP	783.505	216819	434081	433043	302576	627329	183425	375720	299591	256695	299566	455220	214866
FT3225	786.537	786.537	786.537	127.3	127.1	127.8	1483293	PS 36:2	10.5226	[M-H]	PS	C42H78O10NP	787.536	108372	227693	133779	85227	201781	77969	170154	136503	81433	4250	192359	81304
FT3238	788.552	788.552	788.553	128.3	127.7	128.6	2113071	PS 36:1	9.22757	[M-H]	PS	C42H80O10NP	789.552	142313	300477	199657	142245	225126	99943	261424	217190	158543	89956	215497	95853
FT3252	790.524	790.524	790.524	165	164.8	165.2	498964	PC 34:3	9.61188	[M+Cl]	PC	C42H78O8NP	755.547	91308	53919	61858	41345	2174	67981	119360	2009	975	2905	2403	67982
FT3254	790.548	790.548	790.548	107.5	106.8	108.1	2215040	PE 40:6	10.4692	[M-H]	PE	C45H78O8NP	791.547	242752	150824	217572	215313	290918	178941	174666	117453	165128	129238	136868	230230
FT3255	790.568	790.568	790.568	130.3	129.9	130.7	783597	PS 36:0	9.20404	[M-H]	PS	C42H82O10NP	791.568	6295	154851	85927	65468	98753	65602	134995	89732	3635	3672	79516	2862
FT3258	790.605	790.604	790.605	168	167.3	168.9	549701	PC A34:1	9.86133	[M+HCOO]	PC	C42H84O7NP	745.599	114781	45569	73707	60020	88665	55938	4812	3016	4371	3445	76245	4840
FT3268	792.54	792.539	792.54	165.5	164.8	165.9	3377635	PC 34:2	10.8492	[M+Cl]	PC	C42H80O8NP	757.562	569348	260083	255148	138175	204307	272049	757635	209988	167015	131062	208290	314039
FT3269	792.563	792.563	792.564	107.6	98.1	107.8	5671945	PE 40:5	10.4426	[M-H]	PE	C45H80O8NP	793.562	1216362	78152	41326	950493	774246	59630	981084	149062	793226	606120	30089	43675
FT3279	793.523	793.523	793.524	37.9	37.3	38.2	5495682	SemL A32:1	11.6902	[M-H]	SemL	H78C41O12S	794.521	122772	34782	50606	1402166	407066	58583	76004	894811	625903	905810	699607	265835
FT3296	794.542	794.542	794.542	124.4	124	124.6	894061	PS A38:5	10.4166	[M-H]	PS	C44O9H78NP	795.541	51601	8621	326355	4939	260462	40811	4483	8088	175538	6313	14981	3077
FT3297	794.555	794.555	794.556	166.1	165.8	166.2	8001594	PC 34:1	9.56311	[M+Cl]	PC	C42H82O8NP	759.578	1248259	832373	563688	428506	496474	495939	1782607	621823	383160	383549	541891	427906
FT3306	795.539	795.538	795.541	38	37.7	38.5	971368880	SemL A32:0	11.6605	[M-H]	SemL	H80C41O12S	796.537	146405103	43470004	82475920	104268883	68563750	70342603	115526881	93479814	64993398	72385247	82327949	40638454
FT3307	795.547	795.546	795.548	104.9	104.7	105.4	5228099	PI A32:0	9.14644	[M-H]	PI	C41O12H81P	796.547	35671	389638	586665	511316	944843	288114	283185	376088	436348	451242	654880	337239
FT3334	798.534	798.53	798.537	161.5	159	162.8	684712	PC 34:4	6.00653	[M+HCOO]	PC	C42H76O8NP	753.531	75743	44260	70107	2924	62032	64736	109212	48789	54982	44978	44758	89443
FT3347	800.545	800.545	800.546	160.3	160.2	160.7	3907151	PC A36:5	10.7407	[M+Cl]	PC	C44H80O7NP	765.567	459793	258558	493343	268614	331704	288592	551667	217283	305177	242337	246291	344219
FT3348	800.553	800.552	800.553	165.2	164.8	165.9	2771970	PC 34:3	9.73879	[M+HCOO]	PC	C42H78O8NP	755.547	295612	210844	339244	202417	162919	324004	150820	211044	201944	167092	157177	420175
FT3365	802.568	802.568	802.569	165.6	165.2	165.9	14163684	PC 34:2	9.71434	[M+HCOO]	PC	C42H80O8NP	757.562	1879275	1293109	1453670	691238	1071695	1463434	1028548	1223201	878177	581493	1043835	1873486
FT3384	804.584	804.584	804.584	166.1	165.8	166.5	34913585	PC 34:1	9.69	[M+HCOO]	PC	C42H82O8NP	759.578	4464974	4239597	3295399	2337627	2592871	2769027	2615583	3553892	2053340	1806154	2811011	2835124
FT3400	806.506	806.506	806.506	124.5	124.3	124.7	344701	PS 38:6	10.2621	[M-H]	PS	C44H74O10NP	807.505	799	44405	80409	1183	122325	849	996	2377	2205	1324	80503	1240
FT3401	806.528	806.528	806.529	172.3	171	177.1	2179589	PC A36:7	7.69171	[M+HCOO]	PC	C44H76O7NP	761.536	43487	307026	44582	368843	340947	45992	220785	361159	341600	43584	43419	53190
FT3405	806.601	806.6	806.601	69.4	63	69.7	651429	HexCer t18:1/20:0	11.8998	[M+Cl]	HexCer	C44H85O9N	771.622	329563	146402	2852	112151	2460	1723	16496	3865	323	573	441	193
FT3412	807.512	807.512	807.513	104.1	103.7	104.3	669047	PI 32:1	11.4877	[M-H]	PI	C41H77O13P	808.51	80153	55688	5440	70804	116175	2777	55177	69031	56390	69514	85496	2119
FT3423	808.522	808.521	808.522	124.2	123.8	124.6	9011231	PS 38:5	10.2365	[M-H]	PS	C44H76O10NP	809.521	365053	935264	1275430	578139	1542665	361321	580338	635802	762839	543962	1123980	398446
FT3425	808.558	808.558	808.559	159.7	157.9	160.3	4282707	PC A36:6	9.64238	[M+HCOO]	PC	C44H78O7NP	763.552	392046	27686	662119	337735	558371	383039	196325	309377	361805	301101	376806	467581
FT3432	809.527	809.527	809.527	104.5	104.1	104.9	37413761	PI 32:0	10.2238	[M-H]	PI	C41H79O13P	810.526	4594410	2814521	3030779	4130932	3608188	2140444	3372995	3012789	2494093	3749520	2488811	2412657
FT3443	810.537	810.536	810.537	124.1	123.8	124.6	11262818	PS 38:4	10.211	[M-H]	PS	C44H78O10NP	811.536	857181	1711390	1169072	713705	1090204	540045	1343589	1180981	703170	697286	811621	635301
FT3444	810.574	810.574	810.574	160.3	160.1	160.6	17879000	PC A36:5	10.8521	[M+HCOO]	PC	C44H80O7NP	765.567	1596006	1272754	2708930	1348237	1785544	1592315	795011	1216363	1514634	1152381	1338386	1885555
FT3465	814.525	814.525	814.525	159.6	159	160	1159214	PC 36:5	10.5564	[M+Cl]	PC	C44H78O8NP	779.547	123579	86502	98037	107980	89918	94218	151591	81865	73850	104047	67564	106830
FT3467	814.605	814.605	814.605	164.6	164.2	165.3	2238078	PC A36:3	9.5708	[M+HCOO]	PC	C44H84O7NP	769.599	250388	140316	325420	157576	208966	209687	132847	125287	173131	134064	175366	247294
FT3476	816.541	816.54	816.541	159.1	159	159.7	2232347	PC 36:4	11.755	[M+Cl]	PC	C44H80O8NP	781.562	304183	231166	180852	130354	110431	170341	408953	204130	134103	107862	95673	224253
FT3493	818.556	818.555	818.556	162.6	161.9	163	6325524	PC 36:3	10.5044	[M+Cl]	PC	C44H82O8NP	783.578	980153	542589	498436	342903	284938	598264	1280816	429042	317265	325726	257298	675166
FT3526	822.538	822.538	822.539	160.3	160.1	160.6	957979	PC 36:6	10.6942	[M+HCOO]	PC	C44H76O8NP	777.531	76387	48084	143268	91014	117498	85021	2578	57929	73990	78626	95411	98585
FT3528	822.575	822.574	822.575	155.2	154.9	156.4	512901	PC 36:1	4.13528	[M+Cl]	PC	C44H86O8NP	787.609	79021	54689	8463	55972	87781	7330	2526	66631	5306	59188	4640	84104
FT3542	824.546	824.546	824.547	153.7	153.6	154.1	4911645	PC 36:5	0.965889	[M+HCOO]	PC	C44H78O8NP	779.547	541261	279192	555706	315162	556898	330645	719075	268251	346263	294208	383079	448138
FT3546	824.591	824.59	824.591	159.1	158.7	159.4	1908228	PC 36:0	4.12517	[M+Cl]	PC	C44H88O8NP	789.625	186292	137830	259060	147373	181697	191408	93967	125575	149935	124952	133304	211817
FT3558	826.562	826.561	826.562	153.7	153.3	154.6	25562898	PC 36:4	2.17336	[M+HCOO]	PC	C44H80O8NP	781.562	3176292	1629555	2501248	1555510	2555038	1857733	3976918	1666185	1602686	1547839	1740569	2436563
FT3574	828.578	828.578	828.578	157.9	157.7	158.2	46385642	PC 36:3	2.16808	[M+HCOO]	PC	C44H82O8NP	783.578	5524025	3307705	4680683	2667334	4091902	3468413	7572835	3099313	3657122	2379615	3197040	4077496
FT3591	830.599	830.599	830.6	164.9	164.4	165.1	11833265	PC 36:2	9.3865	[M+HCOO]	PC	C44H84O8NP	785.593	1909310	797268	1175932	738563	993872	1234030	871792	668354	717797	548162	905012	1484141
FT3605	833.528	833.527	833.528	103.4	103.1	103.7	1129391	PI 34:2	11.1291	[M-H]	PI	C43H79O13P	834.526	139473	125148	84095	103495	139232	4226	74129	153472	78604	98346	124346	5542
FT3615	834.538	834.537	834.538	123.1	122.2	123.4	2216156	PS 40:6	11.1156	[M-H]	PS	C46H78O10NP	835.536	95595	208323	337796	105245	409335	94036	170248	150034	195851	109291	262243	108849
FT3629	835.543	835.543	835.544	103.7	103.3	104.2	3543866	PI 34:1	11.1023	[M-H]	PI	C43H81O13P	836.541	466648	237640	256272	342685	453082	161809	290246	281782	249378	299631	339363	194790
FT3640	836.553	836.553	836.553	123.2	122.8	123.6	12821206	PS 40:5	9.89348	[M-H]	PS	C46H80O10NP	837.552	650535	2047960	1824746	728467	1422171	420409	1043573	1440464	1096390	737253	1091283	493441
FT3641	836.573	836.573	836.574	166.7	166.5	167.4	549971	PC A38:6	9.80617	[M+HCOO]	PC	C46H82O7NP	791.583	227293	82512	1557	50762	2034	3047	127512	44990	914	2112	2599	1496
FT3642	836.59	836.59	836.59	154.3	153.7	155.2	139790091	PC A38:6	10.5146	[M+HCOO]	PC	C46H82O7NP	791.583	13490362	10305126	17477069	9589076	14614445	12732363	6944987	11151927	10321247	8595524	10379528	17000400
FT3656	837.559	837.558	837.559	104.5	104.1	104.8	34652968	PI 34:0	11.0755	[M-H]	PI	C43H83O13P	838.557	5069696	2083936	1852904	3847778	3502908	2145273	3721597	2237344	1596166	3530901	2892100	2538370
FT3669	838.606	838.605	838.606	157.9	157.7	158.2	225280277	PC A38:5	10.4893	[M+HCOO]	PC	C46H84O7NP	793.599	22597110	18273541	29552293	13803424	23710229	20199531	12121545	17816147	18047996	12616450	18300493	22232857
FT3686	840.54	840.54	840.541	157.1	156.7	157.4	2681506	PC 38:6	10.2296	[M+Cl]	PC	C46H80O8NP	805.562	313082	208303	189432	189165	235753	180129	450034	183143	175074	162405	236003	228562
FT3702	842.556	842.555	842.556	156.7	156.1	157	17573006	PC 38:5	10.2052	[M+Cl]	PC	C46H82O8NP	807.578	2031455	1778862	1218599	1212816	1257515	1288157	2867499	1618637	983389	1125401	1116221	1533887
FT3703	842.579	842.579	842.58	106.1	105.7	106.5	3817485	PE 44:8	9.82272	[M-H]	PE	C49H82O8NP	843.578	349058	268398	455657	361270	629797	362000	183660	205328	132702	211171	188134	520833
FT3717	844.594	844.594	844.596	106.7	106.1	107.5	2095360	PE 44:7	9.79929	[M-H]	PE	C49H84O8NP	845.593	287809	144881	111093	236798	200909	302753	159089	123123	7329	151465	3337	411219
FT3734	846.587	846.587	846.587	160.8	160.3	160.9	707486	PC 38:3	10.1566	[M+Cl]	PC	C46H86O8NP	811.609	150485	46719	46789	42865	2314	62206	217651	43905	2508	38571	1728	80832
FT3751	850.57	850.569	850.57	157.3	156.7	157.6	12798451	PC 38:6	11.5175	[M+HCOO]	PC	C46H80O8NP	805.562	1245306	1116101	1341548	912164	1427961	1093737	655138	1094953	819626	848476	1158549	1273714
FT3753	850.606	850.606	850.606	152.6	152.6	153.1	256754	PC 38:1	3.99901	[M+Cl]	PC	C46H90O8NP	815.64	38362	29118	54096	33680	2511	41352	1335	2798	2362	1961	922	51094
FT3770	852.585	852.584	852.585	156.7	156.6	157	80217601	PC 38:5	10.3174	[M+HCOO]	PC	C46H82O8NP	807.578	7782904	9348087	7026313	5961440	6962430	7080053	4237300	8901540	4636473	5578406	5724154	8220966
FT3797	856.615	856.615	856.616	160.9	160.2	161.3	3913755	PC 38:3	9.10143	[M+HCOO]	PC	C46H86O8NP	811.609	599980	325595	351885	250321	215497	450565	319867	290711	231066	220723	191830	556757
FT3809	858.536	858.535	858.536	123	122.6	123.2	218698	PS 42:8	8.47538	[M-H]	PS	C48H78O10NP	859.536	1	60172	54495	1075	45699	491	280	49307	2869	1530	1905	203
FT3821	860.648	860.648	860.649	68.9	64.2	69.7	932000	HexCer t18:1/24:1	11.1526	[M+Cl]	HexCer	C48H91O9N	825.669	307309	144200	1292	350002	2287	1454	12956	63474	1	2336	774	1
FT3828	861.54	861.54	861.54	103	102.1	103.6	379406	PI 36:2	11.2863	[M-H]	PI	C45H83O13P	862.557	175555	2000	58232	369	724	56167	86052	154	271	302	1	1212
FT3829	861.559	861.559	861.56	102.8	102.3	103.2	1864586	PI 36:2	10.767	[M-H]	PI	C45H83O13P	862.557	195419	120462	152765	177938	224926	69020	126375	169936	172571	174024	192385	111907
FT3841	862.59	862.59	862.59	164	163.1	165	965821	PC A40:7	8.35111	[M+HCOO]	PC	C48H84O7NP	817.599	447357	84733	3135	56760	2320	73780	225821	3557	1763	2247	53764	3366
FT3843	862.664	862.663	862.664	69.4	59.4	70.2	4972381	HexCer t18:1/24:0	11.1265	[M+Cl]	HexCer	C48H93O9N	827.685	1341559	721110	157684	559167	295633	175747	1047683	439715	3235	148816	74081	884
FT3849	863.574	863.574	863.575	103.5	103.1	103.9	3936085	PI 36:1	9.58392	[M-H]	PI	C45H85O13P	864.573	434484	232697	296693	366578	499963	189914	337409	325798	312947	336034	400509	255774
FT3862	865.59	865.59	865.591	104.3	103.9	104.8	24288563	PI 36:0	10.7169	[M-H]	PI	C45H87O13P	866.588	3438346	1442551	1004297	2908205	2745556	1537527	2502891	1524732	944662	2593757	1964273	1903114
FT3867	866.637	866.637	866.638	156.7	156.1	157	187602	PC A40:5	10.1501	[M+HCOO]	PC	C48H88O7NP	821.63	49806	2988	51476	1814	60766	3956	863	2915	3045	1636	2218	2324
FT3886	869.564	869.564	869.565	101.6	101.2	102.3	3667039	PI A38:5	10.6679	[M-H]	PI	C47O12H83P	870.562	229767	185972	387947	331519	690733	187820	163836	209832	231487	261278	542545	271468
FT3888	869.647	869.647	869.647	195.1	194.4	195.7	1072224	SM t18:1/24:3	8.96504	[M+HCOO]	SM	C47O7H89N2P	824.641	111833	126931	131868	54772	72257	114757	3348	140684	68953	48710	9854	218891
FT3915	872.587	872.586	872.587	154.3	154.3	154.6	850495	PC 40:4	8.48234	[M+Cl]	PC	C48H88O8NP	837.625	138178	69684	52971	66321	42630	71330	206917	71735	2405	64410	2090	89475
FT3930	874.701	874.701	874.706	66.2	63.2	67.1	359277	HexCer t18:0/24:0	2.05375	[M+HCOO]	HexCer	C48H95O9N	829.701	83784	128078	332	88926	250	542	484	40530	1	396	1	1
FT3980	883.543	883.543	883.544	101.3	100.9	101.7	1053331	PI 38:5	10.4991	[M-H]	PI	C47H81O13P	884.541	123142	3184	3126	143560	139800	68303	96142	53554	57476	122891	136393	121855
FT3992	885.559	885.558	885.559	101.4	100.9	101.9	1311000	PI 38:4	10.4752	[M-H]	PI	C47H83O13P	886.557	156231	62101	81987	145700	129569	66200	131611	98433	96455	116348	133228	115741
FT3997	886.519	886.518	886.519	153.2	153.1	153.5	469627	PC 42:11	2.93104	[M+Cl]	PC	C50H78O8NP	851.547	61561	34547	41149	1608	42432	31154	149907	50909	2646	30441	1588	44545
FT4005	887.574	887.574	887.575	102.1	101.7	102.6	804611	PI 38:3	9.32477	[M-H]	PI	C47H85O13P	888.573	120612	2138	56533	58847	68076	44357	101262	72267	82406	75107	75431	70216
FT4010	888.535	888.534	888.535	157.9	157.7	158.2	998112	PC 42:10	4.04983	[M+Cl]	PC	C50H80O8NP	853.562	99388	64689	77500	52173	66692	62262	294872	68970	79849	51435	55456	70600
FT4077	897.679	897.679	897.681	194.5	193.5	195	1859630	SM t18:1/26:3	9.79907	[M+HCOO]	SM	C49O7H93N2P	852.672	169875	129613	254190	94923	88953	212435	51766	136743	153394	84835	111257	443448
FT4528	980.689	980.689	980.689	83.9	82.7	84.9	11646053	Hex2Cer d18:1/22:0	7.74804	[M+Cl]	Hex2Cer	C52H99O13N	945.712	767106	775198	1182128	820591	846814	1130238	2027211	1159711	761298	802359	924450	824860
FT4686	1012.7	1012.7	1012.7	83.7	81.5	84.7	2163465	Hex2Cer d18:1/24:3	2.76136	[M+HCOO]	Hex2Cer	C54H97O13N	967.696	204477	159989	14614	229589	239623	174668	334411	177370	131659	157997	191752	197029
FT4872	1048.7	1048.7	1048.7	83.5	81.5	90.2	4519627	Hex2Cer t18:1/26:2	8.965	[M+Cl]	Hex2Cer	C56H103O14N	1013.74	387364	325350	316512	457290	475278	318128	702053	325719	310825	261383	409035	333845
FT4970	1064.78	1064.78	1064.78	84.2	80.2	85.8	2152781	Hex2Cer t18:0/26:0	4.88701	[M+HCOO]	Hex2Cer	C56H109O14N	1019.78	14813	12485	131715	189050	287551	258910	447745	268092	171693	148198	142485	175806
												total Intensity		348292531	187839249	252475905	231102713	224653238	198877565	267752115	224453667	180252685	181703954	200785925	190425147
internal standard and recovery																										SUM IS
FT2718	712.477	712.477	712.478	175.1	173.6	175.6	387065357	PC 28:0		[M+Cl]	PC	C36H72O8NP		37585390	31543540	29547846	31772607	30995956	29076359	48309770	29121204	29072382	32563929	30960251	26516123	3.22554e+07
FT2778	722.506	722.506	722.506	175.3	174.1	175.6	6847557130	PC 28:0		[M+HCOO]	PC	C36H72O8NP		557973421	654961035	602941229	666300852	643004201	623893617	351366062	555371203	516180196	549799159	612738541	513027614	5.7063e+08
													[M+Cl] recovery	1.16524	0.977929	0.916058	0.985031	0.960953	0.90144	1.49772	0.902831	0.901317	1.00956	0.959846	0.822067
													[M+HCOO] recovery	0.97782	1.14779	1.05662	1.16766	1.12683	1.09334	0.615751	0.97326	0.90458	0.963495	1.07379	0.899055
													average recovery	1.07153	1.06286	0.986341	1.07634	1.04389	0.997391	1.05674	0.938045	0.902948	0.98653	1.01682	0.860561

## Sheet: Cholesterol_desmosterol
	Low_Fluidity_6	Low_Fluidity_5	Low_Fluidity_4	Low_Fluidity_3	Low_Fluidity_2	Low_Fluidity_1	High_Fluidity_6	High_Fluidity_5	High_Fluidity_4	High_Fluidity_3	High_Fluidity_2	High_Fluidity_1
Uncorrected values	Stallion 6	Stallion 5	Stallion 4	Stallion 3	Stallion 2	Stallion 1	Stallion 6	Stallion 5	Stallion 4	Stallion 3	Stallion 2	Stallion 1
Cholesterol (pmole/500,000 sperm)	616.7	774.8	457.5	549.7	698.2	192.3	636.8	706.1	656.3	758.5	878.5	284.5
Desmosterol (pmole/500,000 sperm)	214.2	143.1	245.3	194.1	197.1	50.5	210.1	223	229.8	182.4	239.4	188.1
Sitosterol (ref)	458	473	417	413	370	148	453	424	427	368	421	428
Corrected values
Cholesterol (pmole/500,000 sperm)	708.9	658.6	439.3	533.2	754.1	519.2	560.4	663.7	613.2	826.8	834.6	264.6
Desmosterol (pmole/500,000 sperm)	186.4	121.6	235.5	188.3	212.9	136.4	184.9	209.6	216	198.8	227.4	174.9
Correction factor = Mean sito/ sample sito	0.87	0.85	0.96	0.97	1.08	2.7	0.88	0.94	0.94	1.09	0.95	0.93

## Sheet: Data_header_information
Column	Explanation	Remarks
Feature	Feature number
mzmed	Median m/z value	median mass to charge ratio (m/z) of the feature among the samples
mzmin		lowest feature m/z-value among the samples
mzmax		highest feature m/z-value among the samples
rtmed	Median LC retention time
rtmin		lowest feature RT-peak value among the samples
rtmax		highest feature RT-peak value among the samples
SumInt	Summed intensity of the feature	Summed intensity of all samples
Lipid name	Annotated lipid name
Lipid Class	Lipid class
adduct	The adduct of the ion	How the ion was formed eg [M+H] is the mass minus a proton
∆ppm	Mass (mzmed) deviation in part per million	the difference between the annotated mass and the mzmed
Formula
Fr mass	The monoisotopic mass of the formula
High_fluidity_01	samples	FACS-sorted stallion spermatozoa of high membrane fluidity
High_fluidity_02	samples	FACS-sorted stallion spermatozoa of high membrane fluidity
High_fluidity_03	samples	FACS-sorted stallion spermatozoa of high membrane fluidity
High_fluidity_04	samples	FACS-sorted stallion spermatozoa of high membrane fluidity
High_fluidity_05	samples	FACS-sorted stallion spermatozoa of high membrane fluidity
High_fluidity_06	samples	FACS-sorted stallion spermatozoa of high membrane fluidity
Low_fluidity_01	samples	FACS-sorted stallion spermatozoa of low membrane fluidity
Low_fluidity_02	samples	FACS-sorted stallion spermatozoa of low membrane fluidity
Low_fluidity_03	samples	FACS-sorted stallion spermatozoa of low membrane fluidity
Low_fluidity_04	samples	FACS-sorted stallion spermatozoa of low membrane fluidity
Low_fluidity_05	samples	FACS-sorted stallion spermatozoa of low membrane fluidity
Low_fluidity_06	samples	FACS-sorted stallion spermatozoa of low membrane fluidity
